# Supplementary material for: Effects of Dielectric Barrier on Water Activation and Phosphorus Compound Digestion in Gas–Liquid Discharges
Source: Nanomaterials (Basel). 2023 Dec 22;14(1):40. doi: 10.3390/nano14010040 (PMC10780582; doi:10.3390/nano14010040)
Supplement: Supplementary file 1 [file nanomaterials-14-00040-s001.zip]

Archive with 1 entries (1 files):
- nanomaterials-2745370-supplementary.pdf
